# Supplementary material for: ‘Don’t let it hold you back’ — The experience of transition to adulthood in young people with primary ciliary dyskinesia: An interpretative phenomenological analysis
Source: J Health Psychol. 2024 Jan 28;29(9):1029–45. doi: 10.1177/13591053231223912 (PMC11301960; doi:10.1177/13591053231223912)
Supplement: sj-xlsx-1-hpq-10.1177_13591053231223912 – Supplemental material for ‘Don’t let it hold you back’ — The experience of transition to adulthood in young people with primary ciliary dyskinesia: An interpretative phenomenological analysis [file sj-xlsx-1-hpq-10.1177_13591053231223912.xlsx]

## Sheet: George
Personal Experiential Theme	PET Subthemes	Example Quote
Networks of support and lack thereof in entering adulthood	Poor logistic of transition	just kind of getting into that adult phase of your life and a lot of help that you’re getting and just stops suddenly is quite, is quite a kick in the teeth
	Finding a sense of maturity	I met a particular woman… at the PCD group who… struggled with… activities of daily living… it scared me a bit so that was probably the big turning point for me and I always remember those discussions… I think going forward into adult life that’s the thing that I do think about sometimes now…. what’s the prognosis, like what am I going to be like in 20 to 30 years because I, at the moment, I’m, y…
	The innocence of childhood	I definitely was less aware of things like that as a child. I’ve, as I’ve grown up I’ve definitely, like you know I almost thought it was normal for people to cough as a kid
	Acceptance by friends	My circle of mates I think at secondary school and primary school were always really understanding and if anything were just very interested
	Appreciation of family	mum knows I’ve been to the doctors’ and she’ll be [unclear] like “what did they say?”, “how are you doing?” but she doesn’t particularly pry
Keeping a 'hidden' illness hidden	Minimising effects and concerns	I think it’s very, I don’t think about it, it has minimal, I think it has minimal impact on my life now because I’ve got used to it
	Guilt in that it could have been worse	But, you know, all in all it could have gone better but I don’t think it was awful. It wasn’t one of the horror stories that I’d heard
	PCD is private	they’ll be like “oh why are you coughing all the time?” and stuff like that and I’ll just be like “I just have asthma” or whatever because I can’t be bothered to go into the intricacies of kind of just describing and talking about it
	PCD as a hidden and rare disease	it’s like that whole hidden disability thing and stuff like that again, like people don’t realise what’s going on.
	The perceived burden reduction in routinisation	I rarely think about it, it’s very much part of my routine
Stigma: societal, interpersonal, and personal	Shame and stigma	I think kind of describing it to someone as I’ve got older is tricky because kids don’t care, but as I’m older I’ve always worried about like how it does sound a bit disgusting and like the fact that you’ve got nothing in your lungs to like help clear out all the crap and the crap collects at the bottom of your lungs, it basically becomes like a breeding ground for bacteria to the point that I’m …
	Stigma of visibility	You know, again like, the point where I was like trying not to cough and all that in public and things like that because people would give you a look, like I actively had people move away from me on like public transport or something like that because I was coughing.
	Dehumanisation in the illness role	my mum got this massive lecture from this physio and she was quite condescending and it really upset my mum so after that I think the relationship with that local physio in our hospital was never, never really the same
	PCD is an unjust disease	I’d be like oh it’s not fair, why me, why have I, and just get the whole like tough living, like life’s not fair, you’ve got to just buck up and deal with it
The battle between PCD and his chosen identity	Pride and investment in sport	I’ve always done a lot of sport. Even as a child I was encouraged by, I think healthcare professionals but also my parents. I think it has helped me with my condition in terms of physio and stuff like that, but now obviously that’s now the bonus but I obviously enjoy doing it
	Trying to be normal	But yeah, I think my biggest thing would be just like don’t let it hold you back and actually if you want to have a normal life, I think it’s very very possible
	PCD as a challenge to overcome	And actually I think, you know, if you do want to do something I don’t think it’s something that could hold you back, as long as you’ve got the right plan and stuff in place.
	PCD versus career	But I think when I got, when I got to that point I was expecting the same almost push back, but I think opinions and stuff had changed slightly.
	PCD is not part of his identity	it shouldn’t define you, it’s just part of you
	Adapting medical advice to his lifestyle	To that point that I think I let things slide a bit, you know I wouldn’t do my physio much in the morning. I would sometimes just do one of the nebulisers, the one that I knew was the most important, let the other one slide.
The fear of lost control	Forced to live in the present	I guess the only thing, there is talk about kind of infertility or subfertility with PCD so I guess that’s quite, that could be potentially big but I’ve not reached that stage of my life yet.
	Fear of an uncertain future	Like what’s, what’s the prognosis, like what am I going to be like in 20 to 30 years because I, at the moment I’m, you know, pretty fit and healthy
	Lack of autonomy	It didn’t seem fair and equal and that actually, I feel like it was a risk that I felt was actually okay and I was prepared to take.

## Sheet: Beth
Personal Experiential Theme	PET Subthemes	Example Quote
Those who mind don't matter, those who matter don't mind	Mutual understanding within the PCD & chronic disease community	I think that helped our family a lot, joining that support group.
	Stigma and its internalisation	I think some people obviously, the bullies or just nasty people, they see it maybe as disgusting. And I’ve heard that, I’ve been called that, so I know that.
	True friends are accepting	So I’d just say PCD kind of, if people don’t accept it and don’t want to be friends with you then you’re better off without them because you’ve seen their true colours and you’ll become closer with the friends you do have who accept it and help you
	PCD is personal	my lung condition, my business
Coming to terms with her new identity	PCD as a positive force	It also becomes part of you and part of who you are and you’ll end up loving it as a... quirk that you have and stuff.
	Mourning her lost identity	basically my routine I’ve had since I was a child has been totally flipped upside down and I had to find a way to kind of like work it in and stuff.
	The tragic enlightenment of diagnosis	I didn’t realise it was this bad. And I had severe lung damage so I had to get a line in and everything so it was quite scary to be honest.
	Unveiling and accepting her vulnerability	But there’s no avoiding that I’ll catch a cold every now and then and I say that to my mum like even if I was a healthy person there’s no avoiding that so.
	Refusing to compromise	It’s as good as it’s going to get with my busy lifestyle.
	The guilty conscience of her past	So my mum and me really struggled when I was diagnosed. She would stay with me in the hospital and I was a handful. To say, I just was not happy. So me and my mum struggled a lot but I think that’s kind of brought us closer now.
Nothing about me without me	Being heard is paramount	I would say kind of make sure you have a list of question you want to ask. Talk, you need to communicate, talk with your doctor who have at the moment.
	Feeling abandoned with PCD	I got no support whatsoever and I spoke to my GP and she, I didn’t like, like she didn’t refer me to anyone.
	Dehumanisation in healthcare	Like it was basically like a consultation in the middle of the corridor where people were walking past. It made me feel embarrassed and uncomfortable.
	Knowledge is power	But I had my last children’s visit and stuff so I asked, I made sure to ask questions about it. I was like “do you know who this new doctor is?”, “what should I look out for”, “how’s it different if I’m admitted into hospital”, that kind of thing. Then that made me feel more kind of confident about it.
	The trauma of healthcare	I’ve, I’ve gotten hospital anxiety from it, the first time I was in hospital because I feel like with children they need to, doctors need to sit and explain to the children better because I was just I feel like totally in the dark most the time and my mum would have to explain it.
	Living in the moment	I don’t really want to make a huge plan because everything can change. I know that from being diagnosed, everything can change in a month and kind of thing.
The concerted process of becoming mature	Maturity through newfound freedom	I think my parents also became more confident about it as well and kind of felt more secure about me maybe going off doing my own thing, leaving home eventually, that kind of thing.
	Maturity through failure	Ooh, a human being who makes a lot of mistakes, that knows they make mistakes and can learn from them. I think that’s every human being.
	Negative experiences invoke self-development	I think I’d agree with that because a lot of children don’t have stuff like that and but because I was exposed to that kind of like, kind of like bad realities of life we’ll say, it kind of definitely matures me, kind of made me more aware of other people and maybe what they’re going through kind of thing.
	The pandemic prevents success	all the subjects were online and I just like kind of, I’m easily distracted at home, it’s not like a work environment. I study better in a work environment. So that was really hard. And then just like stuff going on at home like it just was really difficult.
	Parents as teachers	I think they kind of definitely treated me more like an adult than a child.
	Struggling with 'adult' identity	I shouldn’t have had maybe the responsibility as technically still a child to ask the questions to my children’s hospital consultant or whatever about it

## Sheet: Amira
Personal Experiential Theme	PET Subthemes	Example Quote
Facing internal and external stigma	The burden of external stigma	It only affects stuff when people want it to affect it.
	The unjustness of illhealth	Because I was like, because I’d try hard and then I’d be gone for like 2-3 weeks and then they would have moved on and then it’d be hard. But when I was there I would try. But then it wasn’t like enough I guess.
	Good health as a moral pinnacle	I didn’t go into hospital for like 2 years or have any IVs or anything. I was quite good.
	Overcoming and reconceptualising adversity	In the moment I didn’t like it obviously, but now I look back, it definitely teaches you like patience and stick up for yourself a bit more.
Support networks are built on trust	The foundation of familial support	It was quite intense but I had my mum with me so it wasn’t that bad.
	Friendship is precious	And my two friends are supportive and they don’t really let, label it or anything. If I’m not well and stuff they’re quite supportive and stuff.
	Shared illness: shared understanding	They quite good because you can talk obviously about stuff in detail and they’ll understand and yeah. Because obviously with my non PCD friends like I can tell them stuff but they’re not fully going to get it. But like obviously with the other ones, they understand and you don’t really have to say much.
	The safety of experts	Mm it’s like your whole care got passed over to someone who didn’t know anything about you because it’s just one clinic appointment but then they learnt a lot and got to know us all the same like within the first 6 months.
	PCD is personal	I like to keep everything low key.
Identity forged in adversity	PCD as an identity	I feel like if I didn’t have PCD I wouldn’t be as independent and maybe as positive. Yeah. So I feel like it has shaped me as a person but it’s not been in a bad way.
	Resisting adulthood	I was kind of nervous but I was excited because like a new opportunity and a chance to like grow up, I guess.
	Pride in independence	Yeah, I thought it was character building because now I’m more independent. I feel like that’s where a lot of that comes from as well.
	The pandemic as a mirror: reflection	I am kind of grateful for the pandemic in some ways.
	Career versus PCD	Like I’ve been applying for jobs recently and I’ve been thinking how would I fit my treatment best around this particular job if I were to accept it so yeah.
Fear of the unknown	Fear of the future	I guess so because you’ve got to be more resilient and you don’t know what’s going to happen. Like you might plan something but then you might be poorly or you don’t know, like you don’t know what around the corner so you appreciate everything a lot more than the average person I’d say.
	Living in the present	I don’t know. I’ve not really thought about it but I’ve thought about it.
	Discovering vulnerability	Like you’ve just, like I’ve realised not everyone, everyone’s not going to be around forever so you’ve got to make sure you can do everything for yourself if that makes sense.
	Hospitals as both familiar and alien	It was quite different because obviously I was used to babies crying all the time, like in the hospital. But then obviously like old people, when they’re distressed they can be quite loud and scream a lot so it was quite intense. Like, it was a big switch
	An isolated outsider	Just like making it easier for them, and like, so they don’t feel like they’re the only one going through, so they’re more, they feel more supported outside the whole hospital or something.
	Transition is a barrier to overcome	I feel transition is scary but it’s not that bad. At the beginning it’s really scary but as it goes on it’s not too bad.

## Sheet: Grouped PET Subthemes
GET Provisional Titles	PET Subthemes				Key
					Red - George
Friendship is non-judgemental					Green - Beth
	Acceptance by friends				Blue - Amira
	True friends are accepting
	Friendship is precious
The burden of stigmatisation
	The innocence of childhood
	Shame and stigma
	Stigma of visibility
	Stigma and its internalisation
	The burden of external stigma
It's hard to understand
	The safety of experts
	Shared illness: shared understanding
	Mutual understanding within the PCD & chronic disease community
	PCD as a hidden and rare disease
Living in the present out of fear
	Living in the moment
	Living in the present
	Fear of the future
	Forced to live in the present
	Fear of an uncertain future
Familial support
	Appreciation of family
	The foundation of familial support
	Parents as teachers
The dehumanisation of healthcare
	The trauma of healthcare
	Hospitals as both familiar and alien
	Dehumanisation in healthcare
	Dehumanisation in the illness role
My work, my choice
	Refusing to compromise
	Adapting medical advice to his lifestyle
	PCD versus career
	Career versus PCD
	The pandemic prevents success
	The pandemic as a mirror: reflection
Achievement in adversity
	Overcoming and reconceptualising adversity
	PCD as a challenge to overcome
	Negative experiences invoke self-development
	Poor logistic of transition
	Transition is a barrier to overcome
	Pride and investment in sport
PCD is private
	PCD is personal
	PCD is private
	PCD is personal
PCD as an identity
	The perceived burden reduction in routinisation
	Trying to be normal
	PCD as a positive force
	Mourning her lost identity
	PCD as an identity
	PCD is not part of his identity
	The tragic enlightenment of diagnosis
Inclusion is power
	Lack of autonomy
	Feeling abandoned with PCD
	An isolated outsider
	Being heard is paramount
	Knowledge is power
Facing vulnerability
	Unveiling and accepting her vulnerability
	Discovering vulnerability
	Minimising effects and concerns
Do I deserve this?
	The unjustness of illhealth
	Good health as a moral pinnacle
	The guilty conscience of her past
	Guilt in that it could have been worse
	PCD is an unjust disease
Discovering maturity
	Pride in independence
	Finding a sense of maturity
	Maturity through newfound freedom
	Maturity through failure
	Resisting adulthood
	Struggling with 'adult' identity

## Sheet: GET Iterations
Iteration 1		Iteration 2		Iteration 3		Final Iteration as per manuscript
PCD and the self		PCD and the self		PCD and the self		PCD and the self
PCD as an identity		Rethinking the 'illness role'		PCD is private		PCD is private
Facing vulnerability		Stigma and its guises		Stigma and its guises		Stigma and its guises
Living in the present out of fear		The lability of life		Rethinking the 'illness role'		Rethinking the ‘illness’ role
The burden of stigmatisation
Do I deserve this?/Guilt		Networks of support		Networks of support		Seeking support
The dehumanisation of healthcare		Navigating systems		Navigating systems		Knowledge is power
PCD is private		Being aware of rare		Being aware of rare		Feeling supported through family and friendship
		Family and friendship		Family and friendship
Support Networks						New-found autonomy
Friendship is non-judgemental		Nothing about me, without me		Newfound autonomy		Embracing responsibility
It's hard to understand		PCD is private		Taking the reins		My life, my choice
Familial support		Inclusion is power		My life, my choice		The uncertain future
		Newfound autonomy		The uncertain future
Nothing about me, without me
Achievement in adversity
My work, my choice
Discovering maturity
Inclusion is power
